# Supplementary material for: Genetic Analysis of Major Carcass Traits of Korean Hanwoo Males Raised for Thirty Months
Source: Animals (Basel). 2021 Jun 15;11(6):1792. doi: 10.3390/ani11061792 (PMC8232619; doi:10.3390/ani11061792)
Supplement: Supplementary file 1 [file animals-11-01792-s001.zip]

Archive with 1 entries (1 files):
- animals-1208438-supplementary.pdf
